# Supplementary material for: Exploring the Pain-Relieving Potential: Unveiling Antinociceptive Properties in Animal Venoms and Toxins
Source: Toxins (Basel). 2026 Jan 27;18(2):69. doi: 10.3390/toxins18020069 (PMC12945304; doi:10.3390/toxins18020069)
Supplement: Supplementary file 1 [file toxins-18-00069-s001.zip]

Archive with 1 entries (1 files):
- toxins-4026348-supplementary.pdf
